# Supplementary material for: Catalyst-Free Site Selective Hydroxyalkylation of 5-Phenylthiophen-2-amine with α-Trifluoromethyl Ketones through Electrophilic Aromatic Substitution
Source: Molecules. 2022 Jan 29;27(3):925. doi: 10.3390/molecules27030925 (PMC8839828; doi:10.3390/molecules27030925)
Supplement: Supplementary file 1 [file molecules-27-00925-s001.zip]

Archive with 1 entries (1 files):
- molecules-1581986-supplementary.pdf
